# Supplementary material for: The spider family Filistatidae (Araneae) in Iran
Source: Zookeys. 2015 Aug 10;(516):123–35. doi: 10.3897/zookeys.516.10146 (PMC4547373; doi:10.3897/zookeys.516.10146)
Supplement: XML Treatment for Filistata insidiatrix [file zookeys.516.10146-treatment2.xml]

<!DOCTYPE tp:taxon-treatment
  PUBLIC "-//TaxonX//DTD Taxonomic Treatment Publishing DTD v0 20100105//EN" "tax-treatment-NSO.dtd">
<tp:taxon-treatment xmlns:tp="http://www.plazi.org/taxpub"><tp:treatment-meta><kwd-group><label>Taxon classification</label><kwd><named-content content-type="kingdom">Animalia</named-content></kwd><kwd><named-content content-type="order">Araneae</named-content></kwd><kwd><named-content content-type="family">Filistatidae</named-content></kwd></kwd-group><mixed-citation publication-type="journal"><person-group><name><surname>Marusik</surname><given-names>Yuri M.</given-names></name><name><surname>Zamani</surname><given-names>Alireza</given-names></name></person-group><article-title>The spider family <tp:taxon-name><tp:taxon-name-part taxon-name-part-type="family">Filistatidae</tp:taxon-name-part></tp:taxon-name> (<tp:taxon-name><tp:taxon-name-part taxon-name-part-type="order">Araneae</tp:taxon-name-part></tp:taxon-name>) in Iran</article-title><source>Zookeys</source><day>10</day><month>8</month><year>2015</year><volume>2015</volume><issue>516</issue><fpage>123</fpage><lpage>135</lpage><pub-id pub-id-type="doi">10.3897/zookeys.516.10146</pub-id></mixed-citation></tp:treatment-meta><tp:nomenclature><tp:taxon-name>
                        <tp:taxon-name-part taxon-name-part-type="genus">Filistata</tp:taxon-name-part>
                        <tp:taxon-name-part taxon-name-part-type="species">insidiatrix</tp:taxon-name-part>
                    </tp:taxon-name><tp:taxon-authority>(Forskål, 1775)</tp:taxon-authority><xref ref-type="fig" rid="F1">Figs 1c–d</xref><xref ref-type="fig" rid="F7">, 7</xref><tp:nomenclature-citation-list><tp:nomenclature-citation><tp:taxon-name><tp:taxon-name-part taxon-name-part-type="genus">Filistata</tp:taxon-name-part> <tp:taxon-name-part taxon-name-part-type="species">insidiatrix</tp:taxon-name-part></tp:taxon-name><comment>: <xref ref-type="bibr" rid="B2">Brignoli 1982</xref>: 68, f. 1–5 (♂♀); <xref ref-type="bibr" rid="B3">Ghahari and Marusik 2009</xref>: 4 (distribution record); <xref ref-type="bibr" rid="B4">Ghahari and Tabari 2012</xref>: 139 (distribution record); <xref ref-type="bibr" rid="B6">Marusik and Zonstein 2014</xref>: 200, f. 1–3, 7–8, 11–12, 15–16, 19–22, 25–27 (♂♀); <xref ref-type="bibr" rid="B10">Tabrizi et al. 2014</xref>: 30 (distribution record); <xref ref-type="bibr" rid="B13">Zamani 2015</xref>: 12 (distribution record).</comment></tp:nomenclature-citation><tp:nomenclature-citation><tp:taxon-name>
                        <tp:taxon-name-part taxon-name-part-type="genus">Filistata</tp:taxon-name-part>
                        <tp:taxon-name-part taxon-name-part-type="species">insidiatrix</tp:taxon-name-part>
                    </tp:taxon-name><comment>For the complete list of taxonomic references see <xref ref-type="bibr" rid="B11">World Spider Catalog (2015)</xref>.</comment></tp:nomenclature-citation></tp:nomenclature-citation-list></tp:nomenclature><tp:treatment-sec sec-type="Diagnosis"><title>Diagnosis.</title><p>This species differs from <italic><tp:taxon-name><tp:taxon-name-part taxon-name-part-type="genus">Filistata</tp:taxon-name-part> <tp:taxon-name-part taxon-name-part-type="species">lehtineni</tp:taxon-name-part></tp:taxon-name></italic> by larger size, longer male palp, and larger receptacles (<italic>cf.</italic> Fig. <xref ref-type="fig" rid="F1">1a–d</xref>).</p><fig id="F1" position="float" orientation="portrait"><label>Figure 1.</label><caption><p>Copulatory organs of <italic><tp:taxon-name><tp:taxon-name-part taxon-name-part-type="genus">Filistata</tp:taxon-name-part> <tp:taxon-name-part taxon-name-part-type="species">lehtineni</tp:taxon-name-part></tp:taxon-name></italic> (<bold>a–b</bold>) and <italic><tp:taxon-name><tp:taxon-name-part taxon-name-part-type="genus">Filistata</tp:taxon-name-part> <tp:taxon-name-part taxon-name-part-type="species">insidiatrix</tp:taxon-name-part></tp:taxon-name></italic> (<bold>c–d</bold>). <bold>a, c</bold> male palp, retrolateral <bold>b, d</bold> endogyne, dorsal. After <xref ref-type="bibr" rid="B6">Marusik and Zonstein (2014)</xref>.</p></caption><graphic xmlns:xlink="http://www.w3.org/1999/xlink" xlink:href="zookeys-516-123-g001.jpg" position="float" orientation="portrait" xlink:type="simple" id="oo_49220.jpg"/></fig></tp:treatment-sec><tp:treatment-sec sec-type="Description"><title>Description.</title><p>Well-described by <xref ref-type="bibr" rid="B2">Brignoli (1982)</xref>.</p></tp:treatment-sec><tp:treatment-sec sec-type="Records in Iran"><title>Records in Iran.</title><p>Chahar Mahal &amp; Bakhtiary, Fars, Golestan, Isfahan, Kordestan, Mazandaran, Razavi Khorasan, Tehran.</p></tp:treatment-sec><tp:treatment-sec sec-type="Global distribution"><title>Global distribution.</title><p>This species has the widest range within the entire family. It is known from the Iberian Peninsula to Turkmenistan and northeastern Iran (<xref ref-type="bibr" rid="B6">Marusik and Zonstein 2014</xref>). The record of this species from Razavi Khorasan is the easternmost in its range.</p></tp:treatment-sec><tp:treatment-sec><!--Section generated to contain objects referenced in tp:taxon-treatment.--><fig id="F7" position="float" orientation="portrait"><label>Figure 7.</label><caption><p>Distribution records of filistatids in Iran: <italic><tp:taxon-name><tp:taxon-name-part taxon-name-part-type="genus">Filistata</tp:taxon-name-part> <tp:taxon-name-part taxon-name-part-type="species">insidiatrix</tp:taxon-name-part></tp:taxon-name></italic> (circle), <italic><tp:taxon-name><tp:taxon-name-part taxon-name-part-type="genus">Filistata</tp:taxon-name-part> <tp:taxon-name-part taxon-name-part-type="species">lehtineni</tp:taxon-name-part></tp:taxon-name></italic> (square), <italic><tp:taxon-name><tp:taxon-name-part taxon-name-part-type="genus">Sahastata</tp:taxon-name-part> <tp:taxon-name-part taxon-name-part-type="species">sinuspersica</tp:taxon-name-part></tp:taxon-name></italic> (triangle), <italic><tp:taxon-name><tp:taxon-name-part taxon-name-part-type="genus">Zaitunia</tp:taxon-name-part> <tp:taxon-name-part taxon-name-part-type="species">akhanii</tp:taxon-name-part></tp:taxon-name></italic> sp. n. (star), <italic><tp:taxon-name><tp:taxon-name-part taxon-name-part-type="genus">Zaitunia</tp:taxon-name-part> <tp:taxon-name-part taxon-name-part-type="species">alexandri</tp:taxon-name-part></tp:taxon-name></italic> (pentagon), <italic><tp:taxon-name><tp:taxon-name-part taxon-name-part-type="genus">Zaitunia</tp:taxon-name-part> <tp:taxon-name-part taxon-name-part-type="species">medica</tp:taxon-name-part></tp:taxon-name></italic> (cross) and <italic><tp:taxon-name><tp:taxon-name-part taxon-name-part-type="genus">Zaitunia</tp:taxon-name-part> <tp:taxon-name-part taxon-name-part-type="species">persica</tp:taxon-name-part></tp:taxon-name></italic> (diamond).</p></caption><graphic xmlns:xlink="http://www.w3.org/1999/xlink" xlink:href="zookeys-516-123-g007.jpg" position="float" orientation="portrait" xlink:type="simple" id="oo_49226.jpg"/></fig></tp:treatment-sec><ref-list><ref id="B6"><mixed-citation xmlns:xlink="http://www.w3.org/1999/xlink" xlink:type="simple"><person-group><name name-style="western"><surname>Marusik</surname><given-names>YM</given-names></name><name name-style="western"><surname>Zonstein</surname><given-names>SL</given-names></name></person-group> (<year>2014</year>) <article-title>A synopsis of Middle East <italic><tp:taxon-name><tp:taxon-name-part taxon-name-part-type="genus">Filistata</tp:taxon-name-part></tp:taxon-name></italic> (<tp:taxon-name><tp:taxon-name-part taxon-name-part-type="order">Aranei</tp:taxon-name-part></tp:taxon-name>: <tp:taxon-name><tp:taxon-name-part taxon-name-part-type="family">Filistatidae</tp:taxon-name-part></tp:taxon-name>), with description of new species from Azerbaijan.</article-title> <source><tp:taxon-name><tp:taxon-name-part taxon-name-part-type="phylum">Arthropoda</tp:taxon-name-part></tp:taxon-name> Selecta</source> <volume>23</volume>: <fpage>199</fpage>–<lpage>205</lpage>. </mixed-citation></ref><ref id="B2"><mixed-citation xmlns:xlink="http://www.w3.org/1999/xlink" xlink:type="simple"><person-group><name name-style="western"><surname>Brignoli</surname><given-names>PM</given-names></name></person-group> (<year>1982</year>) <article-title>Contribution à la connaissance des <tp:taxon-name><tp:taxon-name-part taxon-name-part-type="family">Filistatidae</tp:taxon-name-part></tp:taxon-name> paléarctiques (<tp:taxon-name><tp:taxon-name-part taxon-name-part-type="order">Araneae</tp:taxon-name-part></tp:taxon-name>).</article-title> <source>Revue Arachnologique</source> <volume>4</volume>: <fpage>65</fpage>–<lpage>75</lpage>. </mixed-citation></ref><ref id="B3"><mixed-citation xmlns:xlink="http://www.w3.org/1999/xlink" xlink:type="simple"><person-group><name name-style="western"><surname>Ghahari</surname><given-names>H</given-names></name><name name-style="western"><surname>Marusik</surname><given-names>YM</given-names></name></person-group> (<year>2009</year>) <article-title>New data on spider fauna of Iran (<tp:taxon-name><tp:taxon-name-part taxon-name-part-type="order">Araneae</tp:taxon-name-part></tp:taxon-name>).</article-title> <source>Turkish Journal of Arachnology</source> <volume>2</volume>: <fpage>1</fpage>–<lpage>8</lpage>. </mixed-citation></ref><ref id="B4"><mixed-citation xmlns:xlink="http://www.w3.org/1999/xlink" xlink:type="simple"><person-group><name name-style="western"><surname>Ghahari</surname><given-names>H</given-names></name><name name-style="western"><surname>Tabari</surname><given-names>M</given-names></name></person-group> (<year>2012</year>) <article-title>Fauna and population fluctuations of spiders (<tp:taxon-name><tp:taxon-name-part taxon-name-part-type="phylum">Arthropoda</tp:taxon-name-part></tp:taxon-name>: <tp:taxon-name><tp:taxon-name-part taxon-name-part-type="order">Araneae</tp:taxon-name-part></tp:taxon-name>) in rice fields of Mazandaran Province.</article-title> <source>Journal of Plant Protection</source> <volume>26</volume>: <fpage>136</fpage>–<lpage>144</lpage>. </mixed-citation></ref><ref id="B10"><mixed-citation xmlns:xlink="http://www.w3.org/1999/xlink" xlink:type="simple"><person-group><name name-style="western"><surname>Tabrizi</surname><given-names>SS</given-names></name><name name-style="western"><surname>Rad</surname><given-names>SP</given-names></name><name name-style="western"><surname>Hedayati</surname><given-names>Z</given-names></name></person-group> (<year>2014</year>) <article-title>A faunistic study on the spiders of several metropolis parks in Tehran, Iran.</article-title> <source>Indian Journal of Arachnology</source> <volume>3</volume>: <fpage>28</fpage>–<lpage>39</lpage>. </mixed-citation></ref><ref id="B13"><mixed-citation xmlns:xlink="http://www.w3.org/1999/xlink" xlink:type="simple"><person-group><name name-style="western"><surname>Zamani</surname><given-names>A</given-names></name></person-group> (<year>2015</year>) <article-title>The spider collection (<tp:taxon-name><tp:taxon-name-part taxon-name-part-type="class">Arachnida</tp:taxon-name-part></tp:taxon-name>: <tp:taxon-name><tp:taxon-name-part taxon-name-part-type="order">Araneae</tp:taxon-name-part></tp:taxon-name>) of the Zoological Museum of the Iranian Research Institute of Plant Protection, with new species records for Iran.</article-title> <source>Arachnologische Mitteilungen</source> <volume>50</volume>: <fpage>10</fpage>–<lpage>17</lpage>. doi: <ext-link ext-link-type="doi" xlink:href="10.5431/aramit5002" xlink:type="simple">10.5431/aramit5002</ext-link> </mixed-citation></ref><ref id="B11"><mixed-citation xmlns:xlink="http://www.w3.org/1999/xlink" xlink:type="simple"><institution xlink:type="simple">World Spider Catalog</institution> (<year>2015</year>) <source>World Spider Catalog</source>. <publisher-name>Natural History Museum Bern</publisher-name>. <ext-link ext-link-type="uri" xlink:href="http://wsc.nmbe.ch" xlink:type="simple">http://wsc.nmbe.ch</ext-link>, <comment>version 16</comment>. [<date-in-citation content-type="access-date">accessed on 8th April 2015</date-in-citation>] </mixed-citation></ref></ref-list></tp:taxon-treatment>
