# Supplementary material for: The spider family Filistatidae (Araneae) in Iran
Source: Zookeys. 2015 Aug 10;(516):123–35. doi: 10.3897/zookeys.516.10146 (PMC4547373; doi:10.3897/zookeys.516.10146)
Supplement: XML Treatment for Sahastata [file zookeys.516.10146-treatment4.xml]

<!DOCTYPE tp:taxon-treatment
  PUBLIC "-//TaxonX//DTD Taxonomic Treatment Publishing DTD v0 20100105//EN" "tax-treatment-NSO.dtd">
<tp:taxon-treatment xmlns:tp="http://www.plazi.org/taxpub"><tp:treatment-meta><kwd-group><label>Taxon classification</label><kwd><named-content content-type="kingdom">Animalia</named-content></kwd><kwd><named-content content-type="order">Araneae</named-content></kwd><kwd><named-content content-type="family">Filistatidae</named-content></kwd></kwd-group><mixed-citation publication-type="journal"><person-group><name><surname>Marusik</surname><given-names>Yuri M.</given-names></name><name><surname>Zamani</surname><given-names>Alireza</given-names></name></person-group><article-title>The spider family <tp:taxon-name><tp:taxon-name-part taxon-name-part-type="family">Filistatidae</tp:taxon-name-part></tp:taxon-name> (<tp:taxon-name><tp:taxon-name-part taxon-name-part-type="order">Araneae</tp:taxon-name-part></tp:taxon-name>) in Iran</article-title><source>Zookeys</source><day>10</day><month>8</month><year>2015</year><volume>2015</volume><issue>516</issue><fpage>123</fpage><lpage>135</lpage><pub-id pub-id-type="doi">10.3897/zookeys.516.10146</pub-id></mixed-citation></tp:treatment-meta><tp:nomenclature><label>Genus</label><tp:taxon-name>
                        <tp:taxon-name-part taxon-name-part-type="genus">Sahastata</tp:taxon-name-part>
                    </tp:taxon-name><tp:taxon-authority>Benoit, 1968</tp:taxon-authority></tp:nomenclature><tp:treatment-sec sec-type="Type species"><title>Type species.</title><p><italic><tp:taxon-name><tp:taxon-name-part taxon-name-part-type="genus">Filistata</tp:taxon-name-part> <tp:taxon-name-part taxon-name-part-type="species">nigra</tp:taxon-name-part></tp:taxon-name></italic> Simon, 1897.</p><p><italic><tp:taxon-name><tp:taxon-name-part taxon-name-part-type="genus">Sahastata</tp:taxon-name-part></tp:taxon-name></italic> is a small genus of large-sized <tp:taxon-name><tp:taxon-name-part taxon-name-part-type="subfamily">Filistatinae</tp:taxon-name-part></tp:taxon-name> spiders with four described species distributed from the Mediterranean to India. Members of <italic><tp:taxon-name><tp:taxon-name-part taxon-name-part-type="genus">Sahastata</tp:taxon-name-part></tp:taxon-name></italic> differ distinctly from other genera of <tp:taxon-name><tp:taxon-name-part taxon-name-part-type="subfamily">Filistatinae</tp:taxon-name-part></tp:taxon-name> by the shape of the calamistrum (two-three rows, not placed in a crest), presence of a dense ventral scopula on the femora I and II of females (<xref ref-type="bibr" rid="B1">Benoit 1968</xref>), dense hairs on female sternum and labium and several small spines on the femora I and II of males. So far, <italic><tp:taxon-name><tp:taxon-name-part taxon-name-part-type="genus">Sahastata</tp:taxon-name-part></tp:taxon-name></italic> males are known only by one species from India, <italic><tp:taxon-name><tp:taxon-name-part taxon-name-part-type="genus">Sahastata</tp:taxon-name-part> <tp:taxon-name-part taxon-name-part-type="species">ashapuriae</tp:taxon-name-part></tp:taxon-name></italic> Patel, 1978. Unfortunately, the description of this species lacks several important characters, such as female internal genitalia and cribellum and male legs spination (<italic>cf.</italic> <xref ref-type="bibr" rid="B9">Patel 1978</xref>), which are critical for the genus recognition and the separation of species.</p></tp:treatment-sec><ref-list><ref id="B1"><mixed-citation xmlns:xlink="http://www.w3.org/1999/xlink" xlink:type="simple"><person-group><name name-style="western"><surname>Benoit</surname><given-names>PLG</given-names></name></person-group> (<year>1968</year>) <article-title>Synopsis des <tp:taxon-name><tp:taxon-name-part taxon-name-part-type="family">Filistatidae</tp:taxon-name-part></tp:taxon-name> africains (<tp:taxon-name><tp:taxon-name-part taxon-name-part-type="order">Araneae</tp:taxon-name-part></tp:taxon-name>).</article-title> <source>Annali del Museo Civico di Storia Naturale Giacomo Doria</source> <volume>77</volume>: <fpage>92</fpage>–<lpage>102</lpage>. </mixed-citation></ref><ref id="B9"><mixed-citation xmlns:xlink="http://www.w3.org/1999/xlink" xlink:type="simple"><person-group><name name-style="western"><surname>Patel</surname><given-names>BH</given-names></name></person-group> (<year>1978</year>) <article-title>Studies on Indian filistatid spiders (<tp:taxon-name><tp:taxon-name-part taxon-name-part-type="order">Araneae</tp:taxon-name-part></tp:taxon-name>: <tp:taxon-name><tp:taxon-name-part taxon-name-part-type="class">Arachnida</tp:taxon-name-part></tp:taxon-name>).</article-title> <source>Journal of the Bombay Natural History Society</source> <volume>75</volume>: <fpage>183</fpage>–<lpage>189</lpage>. </mixed-citation></ref></ref-list></tp:taxon-treatment>
