# Supplementary material for: The spider family Filistatidae (Araneae) in Iran
Source: Zookeys. 2015 Aug 10;(516):123–35. doi: 10.3897/zookeys.516.10146 (PMC4547373; doi:10.3897/zookeys.516.10146)
Supplement: XML Treatment for Sahastata sinuspersica [file zookeys.516.10146-treatment5.xml]

<!DOCTYPE tp:taxon-treatment
  PUBLIC "-//TaxonX//DTD Taxonomic Treatment Publishing DTD v0 20100105//EN" "tax-treatment-NSO.dtd">
<tp:taxon-treatment xmlns:tp="http://www.plazi.org/taxpub"><tp:treatment-meta><kwd-group><label>Taxon classification</label><kwd><named-content content-type="kingdom">Animalia</named-content></kwd><kwd><named-content content-type="order">Araneae</named-content></kwd><kwd><named-content content-type="family">Filistatidae</named-content></kwd></kwd-group><mixed-citation publication-type="journal"><person-group><name><surname>Marusik</surname><given-names>Yuri M.</given-names></name><name><surname>Zamani</surname><given-names>Alireza</given-names></name></person-group><article-title>The spider family <tp:taxon-name><tp:taxon-name-part taxon-name-part-type="family">Filistatidae</tp:taxon-name-part></tp:taxon-name> (<tp:taxon-name><tp:taxon-name-part taxon-name-part-type="order">Araneae</tp:taxon-name-part></tp:taxon-name>) in Iran</article-title><source>Zookeys</source><day>10</day><month>8</month><year>2015</year><volume>2015</volume><issue>516</issue><fpage>123</fpage><lpage>135</lpage><pub-id pub-id-type="doi">10.3897/zookeys.516.10146</pub-id></mixed-citation></tp:treatment-meta><tp:nomenclature><tp:taxon-name>
                        <tp:taxon-name-part taxon-name-part-type="genus">Sahastata</tp:taxon-name-part>
                        <tp:taxon-name-part taxon-name-part-type="species">sinuspersica</tp:taxon-name-part>
                    </tp:taxon-name><tp:taxon-authority>Marusik, Zamani &amp; Mirshamsi, 2014</tp:taxon-authority><xref ref-type="fig" rid="F2">Figs 2</xref><xref ref-type="fig" rid="F3">, 3</xref><xref ref-type="fig" rid="F6">, 6b–c</xref><xref ref-type="fig" rid="F7">, 7</xref><tp:nomenclature-citation-list><tp:nomenclature-citation><tp:taxon-name><tp:taxon-name-part taxon-name-part-type="genus">Sahastata</tp:taxon-name-part> <tp:taxon-name-part taxon-name-part-type="species">sinuspersica</tp:taxon-name-part></tp:taxon-name><comment><xref ref-type="bibr" rid="B5">Marusik et al. 2014</xref>: 9, f. 22–29, 34–40 (♀).</comment></tp:nomenclature-citation><!--PageBreak--></tp:nomenclature-citation-list></tp:nomenclature><tp:treatment-sec sec-type="material"><title>Material examined.</title><p>IRAN: 1♂ 1♀ (SMF), <italic>Hormozgan Province</italic>: Hormuz Island, <named-content xmlns:xlink="http://www.w3.org/1999/xlink" content-type="dwc:verbatimCoordinates" xlink:type="simple">27°04'N, 56°28'E</named-content>, January 2015 (A. Zamani).</p></tp:treatment-sec><tp:treatment-sec sec-type="Diagnosis"><title>Diagnosis.</title><p>Females of <italic><tp:taxon-name><tp:taxon-name-part taxon-name-part-type="genus">Sahastata</tp:taxon-name-part> <tp:taxon-name-part taxon-name-part-type="species">sinuspersica</tp:taxon-name-part></tp:taxon-name></italic> can be distinguished from the other female congeners by having one pair of receptacle heads connected to the epigastric furrow by a pair of ducts, while <italic><tp:taxon-name><tp:taxon-name-part taxon-name-part-type="genus">Sahastata</tp:taxon-name-part> <tp:taxon-name-part taxon-name-part-type="species">nigra</tp:taxon-name-part></tp:taxon-name></italic> Simon, 1897 present two pairs of spermathecae heads (<xref ref-type="bibr" rid="B1">Benoit 1968</xref>: fig. 4) and <italic><tp:taxon-name><tp:taxon-name-part taxon-name-part-type="genus">Sahastata</tp:taxon-name-part> <tp:taxon-name-part taxon-name-part-type="species">sabaea</tp:taxon-name-part></tp:taxon-name></italic> Brignoli, 1982 has the duct connected to the bursa copulatrix (<xref ref-type="bibr" rid="B2">Brignoli 1982</xref>: fig. 18) (Fig. <xref ref-type="fig" rid="F3">3e–f</xref>). The male differs from all known filistatids except for <italic><tp:taxon-name><tp:taxon-name-part taxon-name-part-type="genus">Filistata</tp:taxon-name-part> <tp:taxon-name-part taxon-name-part-type="species">puta</tp:taxon-name-part></tp:taxon-name></italic> O.Pickard-Cambridge, 1876 (<italic>sensu</italic> <xref ref-type="bibr" rid="B12">Wunderlich 1995</xref>) by having numerous small spines on femora I and II. Males of <italic><tp:taxon-name><tp:taxon-name-part taxon-name-part-type="genus">Sahastata</tp:taxon-name-part> <tp:taxon-name-part taxon-name-part-type="species">sinuspersica</tp:taxon-name-part></tp:taxon-name></italic> and <italic><tp:taxon-name><tp:taxon-name-part taxon-name-part-type="genus">Filistata</tp:taxon-name-part> <tp:taxon-name-part taxon-name-part-type="species">puta</tp:taxon-name-part></tp:taxon-name></italic> both have relatively long palps but differ by the shape of the bulb: conical and tapering in <italic><tp:taxon-name><tp:taxon-name-part taxon-name-part-type="genus">Sahastata</tp:taxon-name-part> <tp:taxon-name-part taxon-name-part-type="species">sinuspersica</tp:taxon-name-part></tp:taxon-name></italic> and with round tegular part in <italic><tp:taxon-name><tp:taxon-name-part taxon-name-part-type="genus">Filistata</tp:taxon-name-part> <tp:taxon-name-part taxon-name-part-type="species">puta</tp:taxon-name-part></tp:taxon-name></italic> (<xref ref-type="bibr" rid="B12">Wunderlich 1995</xref>: figs 2–4). The <!--PageBreak-->bulb of <italic><tp:taxon-name><tp:taxon-name-part taxon-name-part-type="genus">Sahastata</tp:taxon-name-part> <tp:taxon-name-part taxon-name-part-type="species">sinuspersica</tp:taxon-name-part></tp:taxon-name></italic> is very similar to that in <italic><tp:taxon-name><tp:taxon-name-part taxon-name-part-type="genus">Sahastata</tp:taxon-name-part> <tp:taxon-name-part taxon-name-part-type="species">ashapuriae</tp:taxon-name-part></tp:taxon-name></italic>. Although the latter species is poorly-described and illustrated, it can be easily distinguished from <italic><tp:taxon-name><tp:taxon-name-part taxon-name-part-type="genus">Sahastata</tp:taxon-name-part> <tp:taxon-name-part taxon-name-part-type="species">sinuspersica</tp:taxon-name-part></tp:taxon-name></italic> by having palps longer than leg I (palp twice shorter than leg I in Iranian species).</p></tp:treatment-sec><tp:treatment-sec sec-type="Description"><title>Description.</title><p>Male. Total length 4.85. Carapace 2.32 long, 1.75 wide, 0.5 high, flat, light-colored, with V-shaped brown median spot reaching clypeus and poorly distinct radial stripes, covered with short adpressed dark hairs, postocular area with few strong erected hairs (Fig. <xref ref-type="fig" rid="F2">2b–c</xref>). Eye tubercle moderately elevated, brownish-black. <!--PageBreak-->Chelicerae with median brown bands (Fig. <xref ref-type="fig" rid="F2">2b–c</xref>). Sternum uniformly light-colored (Fig. <xref ref-type="fig" rid="F2">2d</xref>), hairs covering sternum not as dense as in female (<xref ref-type="bibr" rid="B5">Marusik et al. 2014</xref>: fig. 24). Legs light brownish-yellow, darker than carapace, metatarsi and tarsi darker than other segments due to dense brownish hairs (Fig. <xref ref-type="fig" rid="F2">2a, d</xref>). Legs very long, first leg four times longer than body (Fig. <xref ref-type="fig" rid="F2">2a</xref>). All legs with distinct spines, femora I with numerous pro- and retrolateral small spines (Fig. <xref ref-type="fig" rid="F2">2b, f</xref>), femora II with less dense spination prolaterally. All leg tarsi with pseudosegmentation (cuticular cracks) (Fig. <xref ref-type="fig" rid="F2">2a, d</xref>). Calamistrum absent. Measurements of palp and legs: Palp 9.66 [4.5, 0.5, 4.03, 0.63], I 19.65 [5.25, 1.05, 5.85, 5.5, 2.0], II 13.75 [3.85, 1.0, 3.65, 3.75, 1.5], III 11.9 [3.25, 0.95, 2.8, 3.5, 1.4], IV 16.65 [4.5, 1.05, 4.3, 4.8, 2.0]. Abdomen brownish, with dark brown anterior part of dorsum and distinct light median stripe. Book lungs (<italic>Bl</italic>) very large (length about 1/3 of abdomen length) (Fig. <xref ref-type="fig" rid="F2">2b</xref>), tracheal spiracle (<italic>Ts</italic>) wide, located almost on half way from epigastric furrow to cribellum (Fig. <xref ref-type="fig" rid="F2">2e</xref>). Cribellum (<italic>Cr</italic>) present (Fig. <xref ref-type="fig" rid="F2">2e</xref>), large, transverse and divided.</p><fig id="F2" position="float" orientation="portrait"><label>Figure 2.</label><caption><p>Somatic characters of <italic><tp:taxon-name><tp:taxon-name-part taxon-name-part-type="genus">Sahastata</tp:taxon-name-part> <tp:taxon-name-part taxon-name-part-type="species">sinuspersica</tp:taxon-name-part></tp:taxon-name></italic>, male. <bold>a, b</bold> habitus, lateral and dorsal <bold>c</bold> carapace, dorsal <bold>d</bold> prosoma, ventral <bold>e</bold> abdomen, ventral <bold>f</bold> part of femur I showing spination, prolateral. Abbreviations: <italic>Bl</italic> book lung, <italic>Cr</italic> cribellum, <italic>Ts</italic> tracheal spiracle.</p></caption><graphic xmlns:xlink="http://www.w3.org/1999/xlink" xlink:href="zookeys-516-123-g002.jpg" position="float" orientation="portrait" xlink:type="simple" id="oo_49221.jpg"/></fig><p>Palp as in Fig. <xref ref-type="fig" rid="F3">3a–d</xref>, very long, two times longer than body, femur as long as femur of leg IV, covered with spines; patella very short, shorter than cymbium; tibia slightly thinner than femur, without spines; cymbium cylindrical, longer than free part of bulb; bulb conical gradually tapering, embolic part not well-separated from tegular part, shorter than tegular part; tip of embolus slightly bent retrolaterally; Spermophor with three coils in retrolateral and two coils in prolateral.</p><fig id="F3" position="float" orientation="portrait"><label>Figure 3.</label><caption><p>Copulatory organs of <italic><tp:taxon-name><tp:taxon-name-part taxon-name-part-type="genus">Sahastata</tp:taxon-name-part> <tp:taxon-name-part taxon-name-part-type="species">sinuspersica</tp:taxon-name-part></tp:taxon-name></italic>. <bold>a</bold> whole male palp, retrolateral <bold>b–d</bold> terminal part of the male palp, retrolateral, prolateral and from above <bold>e</bold> receptacle, dorsal <bold>f</bold> endogyne, dorsal.</p></caption><graphic xmlns:xlink="http://www.w3.org/1999/xlink" xlink:href="zookeys-516-123-g003.jpg" position="float" orientation="portrait" xlink:type="simple" id="oo_49222.jpg"/></fig><p><italic>Female</italic>. Described by <xref ref-type="bibr" rid="B5">Marusik et al. (2014)</xref>.</p></tp:treatment-sec><tp:treatment-sec sec-type="Habitat"><title>Habitat.</title><p>Specimens were mostly found under stones and in natural crevices on a sandy substrate near the sea.</p></tp:treatment-sec><tp:treatment-sec sec-type="Records in Iran"><title>Records in Iran.</title><p>Hormozgan.</p></tp:treatment-sec><tp:treatment-sec sec-type="Distribution"><title>Distribution.</title><p>Endemic to southern Iran.</p></tp:treatment-sec><tp:treatment-sec><!--Section generated to contain objects referenced in tp:taxon-treatment.--><fig id="F6" position="float" orientation="portrait"><label>Figure 6.</label><caption><p>Live specimens of <italic><tp:taxon-name><tp:taxon-name-part taxon-name-part-type="genus">Zaitunia</tp:taxon-name-part> <tp:taxon-name-part taxon-name-part-type="species">akhanii</tp:taxon-name-part></tp:taxon-name></italic> sp. n. (<bold>a</bold>), and <italic><tp:taxon-name><tp:taxon-name-part taxon-name-part-type="genus">Sahastata</tp:taxon-name-part> <tp:taxon-name-part taxon-name-part-type="species">sinuspersica</tp:taxon-name-part></tp:taxon-name></italic> (<bold>b–c</bold>). <bold>a–b</bold> female, dorsal <bold>c</bold> male (left) and female (right) prior to copulation, on artificial surface. Photographs by A. Mohajeran (<bold>a</bold>) and A. Zamani (<bold>b–c</bold>).</p></caption><graphic xmlns:xlink="http://www.w3.org/1999/xlink" xlink:href="zookeys-516-123-g006.jpg" position="float" orientation="portrait" xlink:type="simple" id="oo_49225.jpg"/></fig><fig id="F7" position="float" orientation="portrait"><label>Figure 7.</label><caption><p>Distribution records of filistatids in Iran: <italic><tp:taxon-name><tp:taxon-name-part taxon-name-part-type="genus">Filistata</tp:taxon-name-part> <tp:taxon-name-part taxon-name-part-type="species">insidiatrix</tp:taxon-name-part></tp:taxon-name></italic> (circle), <italic><tp:taxon-name><tp:taxon-name-part taxon-name-part-type="genus">Filistata</tp:taxon-name-part> <tp:taxon-name-part taxon-name-part-type="species">lehtineni</tp:taxon-name-part></tp:taxon-name></italic> (square), <italic><tp:taxon-name><tp:taxon-name-part taxon-name-part-type="genus">Sahastata</tp:taxon-name-part> <tp:taxon-name-part taxon-name-part-type="species">sinuspersica</tp:taxon-name-part></tp:taxon-name></italic> (triangle), <italic><tp:taxon-name><tp:taxon-name-part taxon-name-part-type="genus">Zaitunia</tp:taxon-name-part> <tp:taxon-name-part taxon-name-part-type="species">akhanii</tp:taxon-name-part></tp:taxon-name></italic> sp. n. (star), <italic><tp:taxon-name><tp:taxon-name-part taxon-name-part-type="genus">Zaitunia</tp:taxon-name-part> <tp:taxon-name-part taxon-name-part-type="species">alexandri</tp:taxon-name-part></tp:taxon-name></italic> (pentagon), <italic><tp:taxon-name><tp:taxon-name-part taxon-name-part-type="genus">Zaitunia</tp:taxon-name-part> <tp:taxon-name-part taxon-name-part-type="species">medica</tp:taxon-name-part></tp:taxon-name></italic> (cross) and <italic><tp:taxon-name><tp:taxon-name-part taxon-name-part-type="genus">Zaitunia</tp:taxon-name-part> <tp:taxon-name-part taxon-name-part-type="species">persica</tp:taxon-name-part></tp:taxon-name></italic> (diamond).</p></caption><graphic xmlns:xlink="http://www.w3.org/1999/xlink" xlink:href="zookeys-516-123-g007.jpg" position="float" orientation="portrait" xlink:type="simple" id="oo_49226.jpg"/></fig></tp:treatment-sec><ref-list><ref id="B5"><mixed-citation xmlns:xlink="http://www.w3.org/1999/xlink" xlink:type="simple"><person-group><name name-style="western"><surname>Marusik</surname><given-names>YM</given-names></name><name name-style="western"><surname>Zamani</surname><given-names>A</given-names></name><name name-style="western"><surname>Mirshamsi</surname><given-names>O</given-names></name></person-group> (<year>2014</year>) <article-title>Three new species of mygalomorph and filistatid spiders from Iran (<tp:taxon-name><tp:taxon-name-part taxon-name-part-type="order">Araneae</tp:taxon-name-part></tp:taxon-name>, <tp:taxon-name><tp:taxon-name-part taxon-name-part-type="family">Cyrtaucheniidae</tp:taxon-name-part></tp:taxon-name>, <tp:taxon-name><tp:taxon-name-part taxon-name-part-type="family">Nemesiidae</tp:taxon-name-part></tp:taxon-name> and <tp:taxon-name><tp:taxon-name-part taxon-name-part-type="family">Filistatidae</tp:taxon-name-part></tp:taxon-name>).</article-title> <source>ZooKeys</source> <volume>463</volume>: <fpage>1</fpage>–<lpage>10</lpage>. doi: <ext-link ext-link-type="doi" xlink:href="10.3897/zookeys.463.8692" xlink:type="simple">10.3897/zookeys.463.8692</ext-link> </mixed-citation></ref><ref id="B1"><mixed-citation xmlns:xlink="http://www.w3.org/1999/xlink" xlink:type="simple"><person-group><name name-style="western"><surname>Benoit</surname><given-names>PLG</given-names></name></person-group> (<year>1968</year>) <article-title>Synopsis des <tp:taxon-name><tp:taxon-name-part taxon-name-part-type="family">Filistatidae</tp:taxon-name-part></tp:taxon-name> africains (<tp:taxon-name><tp:taxon-name-part taxon-name-part-type="order">Araneae</tp:taxon-name-part></tp:taxon-name>).</article-title> <source>Annali del Museo Civico di Storia Naturale Giacomo Doria</source> <volume>77</volume>: <fpage>92</fpage>–<lpage>102</lpage>. </mixed-citation></ref><ref id="B2"><mixed-citation xmlns:xlink="http://www.w3.org/1999/xlink" xlink:type="simple"><person-group><name name-style="western"><surname>Brignoli</surname><given-names>PM</given-names></name></person-group> (<year>1982</year>) <article-title>Contribution à la connaissance des <tp:taxon-name><tp:taxon-name-part taxon-name-part-type="family">Filistatidae</tp:taxon-name-part></tp:taxon-name> paléarctiques (<tp:taxon-name><tp:taxon-name-part taxon-name-part-type="order">Araneae</tp:taxon-name-part></tp:taxon-name>).</article-title> <source>Revue Arachnologique</source> <volume>4</volume>: <fpage>65</fpage>–<lpage>75</lpage>. </mixed-citation></ref><ref id="B12"><mixed-citation xmlns:xlink="http://www.w3.org/1999/xlink" xlink:type="simple"><person-group><name name-style="western"><surname>Wunderlich</surname><given-names>J</given-names></name></person-group> (<year>1995</year>) <article-title>Beschreibung des fraglichen Männchens von <italic><tp:taxon-name><tp:taxon-name-part taxon-name-part-type="genus">Filistata</tp:taxon-name-part> <tp:taxon-name-part taxon-name-part-type="species">puta</tp:taxon-name-part></tp:taxon-name></italic> O. Pickard-Cambridge 1876 aus Algerien (<tp:taxon-name><tp:taxon-name-part taxon-name-part-type="class">Arachnida</tp:taxon-name-part></tp:taxon-name>: <tp:taxon-name><tp:taxon-name-part taxon-name-part-type="order">Araneae</tp:taxon-name-part></tp:taxon-name>: <tp:taxon-name><tp:taxon-name-part taxon-name-part-type="family">Filistatidae</tp:taxon-name-part></tp:taxon-name>).</article-title> <source>Beiträge zur Araneologie</source> <volume>4</volume>: <fpage>617</fpage>–<lpage>619</lpage>. </mixed-citation></ref></ref-list></tp:taxon-treatment>
