# Supplementary material for: The spider family Filistatidae (Araneae) in Iran
Source: Zookeys. 2015 Aug 10;(516):123–35. doi: 10.3897/zookeys.516.10146 (PMC4547373; doi:10.3897/zookeys.516.10146)
Supplement: XML Treatment for Zaitunia [file zookeys.516.10146-treatment6.xml]

<!DOCTYPE tp:taxon-treatment
  PUBLIC "-//TaxonX//DTD Taxonomic Treatment Publishing DTD v0 20100105//EN" "tax-treatment-NSO.dtd">
<tp:taxon-treatment xmlns:tp="http://www.plazi.org/taxpub"><tp:treatment-meta><kwd-group><label>Taxon classification</label><kwd><named-content content-type="kingdom">Animalia</named-content></kwd><kwd><named-content content-type="order">Araneae</named-content></kwd><kwd><named-content content-type="family">Filistatidae</named-content></kwd></kwd-group><mixed-citation publication-type="journal"><person-group><name><surname>Marusik</surname><given-names>Yuri M.</given-names></name><name><surname>Zamani</surname><given-names>Alireza</given-names></name></person-group><article-title>The spider family <tp:taxon-name><tp:taxon-name-part taxon-name-part-type="family">Filistatidae</tp:taxon-name-part></tp:taxon-name> (<tp:taxon-name><tp:taxon-name-part taxon-name-part-type="order">Araneae</tp:taxon-name-part></tp:taxon-name>) in Iran</article-title><source>Zookeys</source><day>10</day><month>8</month><year>2015</year><volume>2015</volume><issue>516</issue><fpage>123</fpage><lpage>135</lpage><pub-id pub-id-type="doi">10.3897/zookeys.516.10146</pub-id></mixed-citation></tp:treatment-meta><tp:nomenclature><label>Genus</label><tp:taxon-name>
                        <tp:taxon-name-part taxon-name-part-type="genus">Zaitunia</tp:taxon-name-part>
                    </tp:taxon-name><tp:taxon-authority>Lehtinen, 1967</tp:taxon-authority></tp:nomenclature><tp:treatment-sec sec-type="Type species"><title>Type species.</title><p><italic><tp:taxon-name><tp:taxon-name-part taxon-name-part-type="genus">Filistata</tp:taxon-name-part> <tp:taxon-name-part taxon-name-part-type="species">schmitzi</tp:taxon-name-part></tp:taxon-name></italic> Kulczyński, 1911.</p><p><italic><tp:taxon-name><tp:taxon-name-part taxon-name-part-type="genus">Zaitunia</tp:taxon-name-part></tp:taxon-name></italic> is a small genus of small to medium-sized <tp:taxon-name><tp:taxon-name-part taxon-name-part-type="subfamily">Filistatinae</tp:taxon-name-part></tp:taxon-name> spiders with 11 described species distributed from East Mediterranean to Central Asia. They are diagnosable from the similarly-looking <italic><tp:taxon-name><tp:taxon-name-part taxon-name-part-type="genus">Filistata</tp:taxon-name-part></tp:taxon-name></italic> by the lack of a thoracic fovea, short and subvertical clypeus, subcircular sternum, as broad as long labium, and by a short and swollen palpal tibia of males (<xref ref-type="bibr" rid="B15">Zonstein 2009</xref>, <xref ref-type="bibr" rid="B16">Zonstein et al. 2013</xref>).</p></tp:treatment-sec><ref-list><ref id="B15"><mixed-citation xmlns:xlink="http://www.w3.org/1999/xlink" xlink:type="simple"><person-group><name name-style="western"><surname>Zonstein</surname><given-names>SL</given-names></name></person-group> (<year>2009</year>) <article-title>The spider genus <italic><tp:taxon-name><tp:taxon-name-part taxon-name-part-type="genus">Zaitunia</tp:taxon-name-part></tp:taxon-name></italic> Lehtinen, 1967 (<tp:taxon-name><tp:taxon-name-part taxon-name-part-type="order">Araneae</tp:taxon-name-part></tp:taxon-name>: <tp:taxon-name><tp:taxon-name-part taxon-name-part-type="family">Filistatidae</tp:taxon-name-part></tp:taxon-name>) in Israel and Sinai (Egypt).</article-title> <source>Israel Journal of Entomology</source> <volume>38</volume>: <fpage>125</fpage>–<lpage>131</lpage>. </mixed-citation></ref><ref id="B16"><mixed-citation xmlns:xlink="http://www.w3.org/1999/xlink" xlink:type="simple"><person-group><name name-style="western"><surname>Zonstein</surname><given-names>SL</given-names></name><name name-style="western"><surname>Marusik</surname><given-names>YM</given-names></name><name name-style="western"><surname>Koponen</surname><given-names>S</given-names></name></person-group> (<year>2013</year>) <article-title>Redescription of three species of <tp:taxon-name><tp:taxon-name-part taxon-name-part-type="family">Filistatidae</tp:taxon-name-part></tp:taxon-name> (<tp:taxon-name><tp:taxon-name-part taxon-name-part-type="order">Araneae</tp:taxon-name-part></tp:taxon-name>) described by C.F. Roewer from Afghanistan.</article-title> <source>Zootaxa</source> <volume>3745</volume>: <fpage>64</fpage>–<lpage>72</lpage>. doi: <ext-link ext-link-type="doi" xlink:href="10.11646/zootaxa.3745.1.5" xlink:type="simple">10.11646/zootaxa.3745.1.5</ext-link></mixed-citation></ref></ref-list></tp:taxon-treatment>
