# Supplementary material for: The spider family Filistatidae (Araneae) in Iran
Source: Zookeys. 2015 Aug 10;(516):123–35. doi: 10.3897/zookeys.516.10146 (PMC4547373; doi:10.3897/zookeys.516.10146)
Supplement: XML Treatment for Zaitunia akhanii [file zookeys.516.10146-treatment7.xml]

<!DOCTYPE tp:taxon-treatment
  PUBLIC "-//TaxonX//DTD Taxonomic Treatment Publishing DTD v0 20100105//EN" "tax-treatment-NSO.dtd">
<tp:taxon-treatment xmlns:tp="http://www.plazi.org/taxpub"><tp:treatment-meta><kwd-group><label>Taxon classification</label><kwd><named-content content-type="kingdom">Animalia</named-content></kwd><kwd><named-content content-type="order">Araneae</named-content></kwd><kwd><named-content content-type="family">Filistatidae</named-content></kwd></kwd-group><mixed-citation publication-type="journal"><person-group><name><surname>Marusik</surname><given-names>Yuri M.</given-names></name><name><surname>Zamani</surname><given-names>Alireza</given-names></name></person-group><article-title>The spider family <tp:taxon-name><tp:taxon-name-part taxon-name-part-type="family">Filistatidae</tp:taxon-name-part></tp:taxon-name> (<tp:taxon-name><tp:taxon-name-part taxon-name-part-type="order">Araneae</tp:taxon-name-part></tp:taxon-name>) in Iran</article-title><source>Zookeys</source><day>10</day><month>8</month><year>2015</year><volume>2015</volume><issue>516</issue><fpage>123</fpage><lpage>135</lpage><pub-id pub-id-type="doi">10.3897/zookeys.516.10146</pub-id></mixed-citation></tp:treatment-meta><tp:nomenclature><tp:taxon-name>
                        <tp:taxon-name-part taxon-name-part-type="genus">Zaitunia</tp:taxon-name-part>
                        <tp:taxon-name-part taxon-name-part-type="species">akhanii</tp:taxon-name-part>
                        <object-id xmlns:xlink="http://www.w3.org/1999/xlink" content-type="zoobank" xlink:type="simple">http://zoobank.org/61D6F60B-59E9-4E87-973A-F46DB5BE979B</object-id>
                    </tp:taxon-name><tp:taxon-status xmlns:xlink="http://www.w3.org/1999/xlink" xlink:type="simple">sp. n.</tp:taxon-status><xref ref-type="fig" rid="F4">Figs 4</xref><xref ref-type="fig" rid="F6">, 6a</xref><xref ref-type="fig" rid="F7">, 7</xref><!--PageBreak--></tp:nomenclature><tp:treatment-sec sec-type="material"><title>Material examined.</title><p>IRAN: Holotype ♀ (SMF) and paratypes 7♀ (ZMMU, ZMUT), <italic>Tehran Province</italic>: Southern macroslopes of Alborz mountains, <named-content xmlns:xlink="http://www.w3.org/1999/xlink" content-type="dwc:verbatimCoordinates" xlink:type="simple">35°48'29"N, 51°23'E</named-content>, July 2014 (A. Zamani).</p></tp:treatment-sec><tp:treatment-sec sec-type="Etymology"><title>Etymology.</title><p>This species is named after Iranian botanist Hossein Akhani (University of Tehran), in recognition of his contributions to the botanical studies of Iran and his numerous environmental activities.</p></tp:treatment-sec><tp:treatment-sec sec-type="Diagnosis"><title>Diagnosis.</title><p>Females of <italic><tp:taxon-name><tp:taxon-name-part taxon-name-part-type="genus">Zaitunia</tp:taxon-name-part> <tp:taxon-name-part taxon-name-part-type="species">akhanii</tp:taxon-name-part></tp:taxon-name></italic> sp. n. resemble those of <italic><tp:taxon-name><tp:taxon-name-part taxon-name-part-type="genus">Zaitunia</tp:taxon-name-part> <tp:taxon-name-part taxon-name-part-type="species">persica</tp:taxon-name-part></tp:taxon-name></italic> Brignoli, 1982 by having one pair of sinuous tube-like receptacles, but <italic><tp:taxon-name><tp:taxon-name-part taxon-name-part-type="genus">Zaitunia</tp:taxon-name-part> <tp:taxon-name-part taxon-name-part-type="species">akhanii</tp:taxon-name-part></tp:taxon-name></italic> sp. n. has two loops (or curves) while <italic><tp:taxon-name><tp:taxon-name-part taxon-name-part-type="genus">Zaitunia</tp:taxon-name-part> <tp:taxon-name-part taxon-name-part-type="species">persica</tp:taxon-name-part></tp:taxon-name></italic> has four (<xref ref-type="bibr" rid="B2">Brignoli 1982</xref>: fig. 14).</p></tp:treatment-sec><tp:treatment-sec sec-type="Description"><title>Description.</title><p>Female (paratype). Total length 5.2. Carapace 2.16 long, 1.6 wide. Eye sizes and interdistances: AME 0.09, ALE 0.16, PLE 0.11, PME 0.12, AME-AME 0.03. Light yellowish-colored with distinct pattern on carapace and legs: clypeus whole dark, wide dark median band terminated near fovea. Abdomen uniformly yellowish-gray without darker pattern. Legs with few spines; calamistrum located on low ridge, uniseriate (Fig. <xref ref-type="fig" rid="F4">4d</xref>). Measurements of palp and legs: Palp 3.28 [1.2, 0.6, 0.68, 0.8], I 9.4 [3.12, 0.8, 2.28, 2.0, 1.2], II 6.28 [1.76, 0.72, 1.48, 1.44, 0.88], III 5.28 [1.52, 0.6, 1.2, 1.2, 0.76], IV 7.12 [2.08, 0.8, 1.68, 1.68, 0.88].</p><fig id="F4" position="float" orientation="portrait"><label>Figure 4.</label><caption><p>Holotype of <italic><tp:taxon-name><tp:taxon-name-part taxon-name-part-type="genus">Zaitunia</tp:taxon-name-part> <tp:taxon-name-part taxon-name-part-type="species">akhanii</tp:taxon-name-part></tp:taxon-name></italic> sp. n. <bold>a–b</bold> habitus, lateral and dorsal <bold>c</bold> carapace, dorsal <bold>d</bold> calamistrum <bold>e–f</bold> endogyne, anterior and ventral.</p></caption><graphic xmlns:xlink="http://www.w3.org/1999/xlink" xlink:href="zookeys-516-123-g004.jpg" position="float" orientation="portrait" xlink:type="simple" id="oo_49223.jpg"/></fig><p>Vulva as in Fig. <xref ref-type="fig" rid="F4">4e–f</xref>, with one pair of sinuous tube-like receptacles. Receptacles wavy, bent two times, glands not distinct in low magnification but well visible after contrasting coloring (Fig. <xref ref-type="fig" rid="F4">4e</xref>); glands distributed along whole receptacle and denser in the basal half.</p><p><italic>Male</italic>. Unknown.</p><!--PageBreak--></tp:treatment-sec><tp:treatment-sec sec-type="Variations"><title>Variations.</title><p>Total length 4.8–7.2. Pale specimens may have light clypeus.</p></tp:treatment-sec><tp:treatment-sec sec-type="Habitat"><title>Habitat.</title><p>Specimens were found in large, dusty cribellate webs made around human dwellings.</p></tp:treatment-sec><tp:treatment-sec sec-type="Distribution"><title>Distribution.</title><p>Known only from the type locality in Tehran.</p></tp:treatment-sec><tp:treatment-sec><!--Section generated to contain objects referenced in tp:taxon-treatment.--><fig id="F6" position="float" orientation="portrait"><label>Figure 6.</label><caption><p>Live specimens of <italic><tp:taxon-name><tp:taxon-name-part taxon-name-part-type="genus">Zaitunia</tp:taxon-name-part> <tp:taxon-name-part taxon-name-part-type="species">akhanii</tp:taxon-name-part></tp:taxon-name></italic> sp. n. (<bold>a</bold>), and <italic><tp:taxon-name><tp:taxon-name-part taxon-name-part-type="genus">Sahastata</tp:taxon-name-part> <tp:taxon-name-part taxon-name-part-type="species">sinuspersica</tp:taxon-name-part></tp:taxon-name></italic> (<bold>b–c</bold>). <bold>a–b</bold> female, dorsal <bold>c</bold> male (left) and female (right) prior to copulation, on artificial surface. Photographs by A. Mohajeran (<bold>a</bold>) and A. Zamani (<bold>b–c</bold>).</p></caption><graphic xmlns:xlink="http://www.w3.org/1999/xlink" xlink:href="zookeys-516-123-g006.jpg" position="float" orientation="portrait" xlink:type="simple" id="oo_49225.jpg"/></fig><fig id="F7" position="float" orientation="portrait"><label>Figure 7.</label><caption><p>Distribution records of filistatids in Iran: <italic><tp:taxon-name><tp:taxon-name-part taxon-name-part-type="genus">Filistata</tp:taxon-name-part> <tp:taxon-name-part taxon-name-part-type="species">insidiatrix</tp:taxon-name-part></tp:taxon-name></italic> (circle), <italic><tp:taxon-name><tp:taxon-name-part taxon-name-part-type="genus">Filistata</tp:taxon-name-part> <tp:taxon-name-part taxon-name-part-type="species">lehtineni</tp:taxon-name-part></tp:taxon-name></italic> (square), <italic><tp:taxon-name><tp:taxon-name-part taxon-name-part-type="genus">Sahastata</tp:taxon-name-part> <tp:taxon-name-part taxon-name-part-type="species">sinuspersica</tp:taxon-name-part></tp:taxon-name></italic> (triangle), <italic><tp:taxon-name><tp:taxon-name-part taxon-name-part-type="genus">Zaitunia</tp:taxon-name-part> <tp:taxon-name-part taxon-name-part-type="species">akhanii</tp:taxon-name-part></tp:taxon-name></italic> sp. n. (star), <italic><tp:taxon-name><tp:taxon-name-part taxon-name-part-type="genus">Zaitunia</tp:taxon-name-part> <tp:taxon-name-part taxon-name-part-type="species">alexandri</tp:taxon-name-part></tp:taxon-name></italic> (pentagon), <italic><tp:taxon-name><tp:taxon-name-part taxon-name-part-type="genus">Zaitunia</tp:taxon-name-part> <tp:taxon-name-part taxon-name-part-type="species">medica</tp:taxon-name-part></tp:taxon-name></italic> (cross) and <italic><tp:taxon-name><tp:taxon-name-part taxon-name-part-type="genus">Zaitunia</tp:taxon-name-part> <tp:taxon-name-part taxon-name-part-type="species">persica</tp:taxon-name-part></tp:taxon-name></italic> (diamond).</p></caption><graphic xmlns:xlink="http://www.w3.org/1999/xlink" xlink:href="zookeys-516-123-g007.jpg" position="float" orientation="portrait" xlink:type="simple" id="oo_49226.jpg"/></fig></tp:treatment-sec><ref-list><ref id="B2"><mixed-citation xmlns:xlink="http://www.w3.org/1999/xlink" xlink:type="simple"><person-group><name name-style="western"><surname>Brignoli</surname><given-names>PM</given-names></name></person-group> (<year>1982</year>) <article-title>Contribution à la connaissance des <tp:taxon-name><tp:taxon-name-part taxon-name-part-type="family">Filistatidae</tp:taxon-name-part></tp:taxon-name> paléarctiques (<tp:taxon-name><tp:taxon-name-part taxon-name-part-type="order">Araneae</tp:taxon-name-part></tp:taxon-name>).</article-title> <source>Revue Arachnologique</source> <volume>4</volume>: <fpage>65</fpage>–<lpage>75</lpage>. </mixed-citation></ref></ref-list></tp:taxon-treatment>
