# Supplementary material for: The spider family Filistatidae (Araneae) in Iran
Source: Zookeys. 2015 Aug 10;(516):123–35. doi: 10.3897/zookeys.516.10146 (PMC4547373; doi:10.3897/zookeys.516.10146)
Supplement: XML Treatment for Zaitunia medica [file zookeys.516.10146-treatment9.xml]

<!DOCTYPE tp:taxon-treatment
  PUBLIC "-//TaxonX//DTD Taxonomic Treatment Publishing DTD v0 20100105//EN" "tax-treatment-NSO.dtd">
<tp:taxon-treatment xmlns:tp="http://www.plazi.org/taxpub"><tp:treatment-meta><kwd-group><label>Taxon classification</label><kwd><named-content content-type="kingdom">Animalia</named-content></kwd><kwd><named-content content-type="order">Araneae</named-content></kwd><kwd><named-content content-type="family">Filistatidae</named-content></kwd></kwd-group><mixed-citation publication-type="journal"><person-group><name><surname>Marusik</surname><given-names>Yuri M.</given-names></name><name><surname>Zamani</surname><given-names>Alireza</given-names></name></person-group><article-title>The spider family <tp:taxon-name><tp:taxon-name-part taxon-name-part-type="family">Filistatidae</tp:taxon-name-part></tp:taxon-name> (<tp:taxon-name><tp:taxon-name-part taxon-name-part-type="order">Araneae</tp:taxon-name-part></tp:taxon-name>) in Iran</article-title><source>Zookeys</source><day>10</day><month>8</month><year>2015</year><volume>2015</volume><issue>516</issue><fpage>123</fpage><lpage>135</lpage><pub-id pub-id-type="doi">10.3897/zookeys.516.10146</pub-id></mixed-citation></tp:treatment-meta><tp:nomenclature><tp:taxon-name>
                        <tp:taxon-name-part taxon-name-part-type="genus">Zaitunia</tp:taxon-name-part>
                        <tp:taxon-name-part taxon-name-part-type="species">medica</tp:taxon-name-part>
                    </tp:taxon-name><tp:taxon-authority>Brignoli, 1982</tp:taxon-authority><xref ref-type="fig" rid="F5">Figs 5c–d</xref><xref ref-type="fig" rid="F7">, 7</xref><!--PageBreak--><tp:nomenclature-citation-list><tp:nomenclature-citation><tp:taxon-name><tp:taxon-name-part taxon-name-part-type="genus">Zaitunia</tp:taxon-name-part> <tp:taxon-name-part taxon-name-part-type="species">medica</tp:taxon-name-part></tp:taxon-name><comment><xref ref-type="bibr" rid="B2">Brignoli 1982</xref>: 72, f. 16 (♀).</comment></tp:nomenclature-citation></tp:nomenclature-citation-list></tp:nomenclature><tp:treatment-sec sec-type="Types"><title>Types.</title><p>IRAN: holotype ♀ and paratype ♀ (MCSN), <italic>Isfahan Province</italic>: Laybid, 2100 m, 7 July 1975 (P. Brignoli &amp; M. Di Rao).</p></tp:treatment-sec><tp:treatment-sec sec-type="Diagnosis"><title>Diagnosis.</title><p>This species differs from other Iranian congeners by the shape of sac-like receptacles, which are wider than long.</p></tp:treatment-sec><tp:treatment-sec sec-type="Description"><title>Description.</title><p>Well-described by <xref ref-type="bibr" rid="B2">Brignoli (1982)</xref>.</p></tp:treatment-sec><tp:treatment-sec sec-type="Record in Iran"><title>Record in Iran.</title><p>Isfahan.</p></tp:treatment-sec><tp:treatment-sec sec-type="Distribution"><title>Distribution.</title><p>Endemic to central Iran.</p><!--PageBreak--></tp:treatment-sec><tp:treatment-sec><!--Section generated to contain objects referenced in tp:taxon-treatment.--><fig id="F5" position="float" orientation="portrait"><label>Figure 5.</label><caption><p>Dorsal view of endogynes of the holotypes of <italic><tp:taxon-name><tp:taxon-name-part taxon-name-part-type="genus">Zaitunia</tp:taxon-name-part> <tp:taxon-name-part taxon-name-part-type="species">persica</tp:taxon-name-part></tp:taxon-name></italic> (<bold>a</bold>), <italic><tp:taxon-name><tp:taxon-name-part taxon-name-part-type="genus">Zaitunia</tp:taxon-name-part> <tp:taxon-name-part taxon-name-part-type="species">alexandri</tp:taxon-name-part></tp:taxon-name></italic> (<bold>b</bold>) and <italic><tp:taxon-name><tp:taxon-name-part taxon-name-part-type="genus">Zaitunia</tp:taxon-name-part> <tp:taxon-name-part taxon-name-part-type="species">medica</tp:taxon-name-part></tp:taxon-name></italic> (<bold>c–d</bold>). 6d after <xref ref-type="bibr" rid="B2">Brignoli (1982)</xref>.</p></caption><graphic xmlns:xlink="http://www.w3.org/1999/xlink" xlink:href="zookeys-516-123-g005.jpg" position="float" orientation="portrait" xlink:type="simple" id="oo_49224.jpg"/></fig><fig id="F7" position="float" orientation="portrait"><label>Figure 7.</label><caption><p>Distribution records of filistatids in Iran: <italic><tp:taxon-name><tp:taxon-name-part taxon-name-part-type="genus">Filistata</tp:taxon-name-part> <tp:taxon-name-part taxon-name-part-type="species">insidiatrix</tp:taxon-name-part></tp:taxon-name></italic> (circle), <italic><tp:taxon-name><tp:taxon-name-part taxon-name-part-type="genus">Filistata</tp:taxon-name-part> <tp:taxon-name-part taxon-name-part-type="species">lehtineni</tp:taxon-name-part></tp:taxon-name></italic> (square), <italic><tp:taxon-name><tp:taxon-name-part taxon-name-part-type="genus">Sahastata</tp:taxon-name-part> <tp:taxon-name-part taxon-name-part-type="species">sinuspersica</tp:taxon-name-part></tp:taxon-name></italic> (triangle), <italic><tp:taxon-name><tp:taxon-name-part taxon-name-part-type="genus">Zaitunia</tp:taxon-name-part> <tp:taxon-name-part taxon-name-part-type="species">akhanii</tp:taxon-name-part></tp:taxon-name></italic> sp. n. (star), <italic><tp:taxon-name><tp:taxon-name-part taxon-name-part-type="genus">Zaitunia</tp:taxon-name-part> <tp:taxon-name-part taxon-name-part-type="species">alexandri</tp:taxon-name-part></tp:taxon-name></italic> (pentagon), <italic><tp:taxon-name><tp:taxon-name-part taxon-name-part-type="genus">Zaitunia</tp:taxon-name-part> <tp:taxon-name-part taxon-name-part-type="species">medica</tp:taxon-name-part></tp:taxon-name></italic> (cross) and <italic><tp:taxon-name><tp:taxon-name-part taxon-name-part-type="genus">Zaitunia</tp:taxon-name-part> <tp:taxon-name-part taxon-name-part-type="species">persica</tp:taxon-name-part></tp:taxon-name></italic> (diamond).</p></caption><graphic xmlns:xlink="http://www.w3.org/1999/xlink" xlink:href="zookeys-516-123-g007.jpg" position="float" orientation="portrait" xlink:type="simple" id="oo_49226.jpg"/></fig></tp:treatment-sec><ref-list><ref id="B2"><mixed-citation xmlns:xlink="http://www.w3.org/1999/xlink" xlink:type="simple"><person-group><name name-style="western"><surname>Brignoli</surname><given-names>PM</given-names></name></person-group> (<year>1982</year>) <article-title>Contribution à la connaissance des <tp:taxon-name><tp:taxon-name-part taxon-name-part-type="family">Filistatidae</tp:taxon-name-part></tp:taxon-name> paléarctiques (<tp:taxon-name><tp:taxon-name-part taxon-name-part-type="order">Araneae</tp:taxon-name-part></tp:taxon-name>).</article-title> <source>Revue Arachnologique</source> <volume>4</volume>: <fpage>65</fpage>–<lpage>75</lpage>. </mixed-citation></ref></ref-list></tp:taxon-treatment>
